# Supplementary material for: Most of anti-glycolipid IgG-antibodies associated to neurological disorders occur without their IgM counterpart
Source: J Biomed Sci. 2019 Sep 6;26:67. doi: 10.1186/s12929-019-0562-5 (PMC6729026; doi:10.1186/s12929-019-0562-5)
Supplement: Supplementary file 1 — Contingency tables for statistical analysis of the different comparisons. Tables were exported from the analyses performed in Graph Pad Prism 6. (XLS 59 kb) [file 12929_2019_562_MOESM1_ESM.xls]

## Sheet: SupplementaryFile1_ContingencyT
Table Analyzed	Non-self glycan versus self glycan
Fisher's exact test
P value	< 0.0001
P value summary	****
One- or two-tailed	Two-tailed
Statistically significant? (alpha<0.05)	Yes
Data analyzed	IgG & YES IgM	IgG & NO IgM	Total
Non-self glycan	95	0	95
Self glycan	45	67	112
Total	140	67	207
Table Analyzed	Non-self glycan versus self glycan A
Fisher's exact test
P value	< 0.0001
P value summary	****
One- or two-tailed	Two-tailed
Statistically significant? (alpha<0.05)	Yes
Data analyzed	IgG & YES IgM	IgG & NO IgM	Total
Non-self glycan	95	0	95
Self glycan A	27	15	42
Total	122	15	137
Table Analyzed	Non-self glycan versus self glycan B
Fisher's exact test
P value	< 0.0001
P value summary	****
One- or two-tailed	Two-tailed
Statistically significant? (alpha<0.05)	Yes
Data analyzed	IgG & YES IgM	IgG & NO IgM	Total
Non-self glycan	95	0	95
Self glycan_B*	18	52	70
Total	113	52	165
Table Analyzed	Self glycan A versus self glycan B
Fisher's exact test
P value	< 0.0001
P value summary	****
One- or two-tailed	Two-tailed
Statistically significant? (alpha<0.05)	Yes
Data analyzed	IgG & YES IgM	IgG & NO IgM	Total
Self glycan_A	27	15	42
Self glycan_B*	18	52	70
Total	45	67	112
Table Analyzed	Amyotrophic lateral sclerosis vs Guillain-Barré syndrome
Fisher's exact test
P value	0.5556
P value summary	ns
One- or two-tailed	Two-tailed
Statistically significant? (alpha<0.05)	No
Data analyzed	IgG & YES IgM	IgG & NO IgM	Total
Amyotrophic lateral sclerosis	8	10	18
Guillain-Barré syndrome	16	13	29
Total	24	23	47
Table Analyzed	Amyotrophic lateral sclerosis vs Asymmetric Motor Neuropathy
Fisher's exact test
P value	0.4486
P value summary	ns
One- or two-tailed	Two-tailed
Statistically significant? (alpha<0.05)	No
Data analyzed	IgG & YES IgM	IgG & NO IgM	Total
Amyotrophic lateral sclerosis	8	10	18
Asymmetric motor neuropathy	3	8	11
Total	11	18	29
Table Analyzed	Amyotrophic lateral sclerosis vs Sensory Neuropathy
Fisher's exact test
P value	1
P value summary	ns
One- or two-tailed	Two-tailed
Statistically significant? (alpha<0.05)	No
Data analyzed	IgG & YES IgM	IgG & NO IgM	Total
Amyotrophic lateral sclerosis	8	10	18
Sensory neuropathy	1	2	3
Total	9	12	21
Table Analyzed	Amyotrophic lateral sclerosis vs Chronic inflammatory demyelinating polyneuropathy
Fisher's exact test
P value	1
P value summary	ns
One- or two-tailed	Two-tailed
Statistically significant? (alpha<0.05)	No
Data analyzed	IgG & YES IgM	IgG & NO IgM	Total
Amyotrophic lateral sclerosis	8	10	18
Chronic inflammatory demyelinating polyneuropathy	3	4	7
Total	11	14	25
Table Analyzed	Amyotrophic lateral sclerosis vs Multifocal Motor Neuropathy
Fisher's exact test
P value	0.2571
P value summary	ns
One- or two-tailed	Two-tailed
Statistically significant? (alpha<0.05)	No
Data analyzed	IgG & YES IgM	IgG & NO IgM	Total
Amyotrophic lateral sclerosis	8	10	18
Multifocal motor neuropathy	0	3	3
Total	8	13	21
Table Analyzed	Amyotrophic lateral sclerosis vs Lower motor neuron disease
Fisher's exact test
P value	0.6924
P value summary	ns
One- or two-tailed	Two-tailed
Statistically significant? (alpha<0.05)	No
Data analyzed	IgG & YES IgM	IgG & NO IgM	Total
Amyotrophic lateral sclerosis	8	10	18
Lower motor neuron disease	3	6	9
Total	11	16	27
Table Analyzed	Amyotrophic lateral sclerosis vs Miller-Fisher syndrome
Fisher's exact test
P value	1
P value summary	ns
One- or two-tailed	Two-tailed
Statistically significant? (alpha<0.05)	No
Data analyzed	IgG & YES IgM	IgG & NO IgM	Total
Amyotrophic lateral sclerosis	8	10	18
Miller-Fisher syndrome	9	13	22
Total	17	23	40
Table Analyzed	Guillain-Barré syndrome vs Asymmetric Motor Neuropathy
Fisher's exact test
P value	0.1628
P value summary	ns
One- or two-tailed	Two-tailed
Statistically significant? (alpha<0.05)	No
Data analyzed	IgG & YES IgM	IgG & NO IgM	Total
Guillain-Barré syndrome	16	13	29
Asymmetric motor neuropathy	3	8	11
Total	19	21	40
Table Analyzed	Guillain-Barré syndrome vs Sensory Neuropathy
Fisher's exact test
P value	0.5887
P value summary	ns
One- or two-tailed	Two-tailed
Statistically significant? (alpha<0.05)	No
Data analyzed	IgG & YES IgM	IgG & NO IgM	Total
Guillain-Barré syndrome	16	13	29
Sensory neuropathy	1	2	3
Total	17	15	32
Table Analyzed	Guillain-Barré syndrome vs Chronic inflammatory demyelinating polyneuropathy
Fisher's exact test
P value	0.6843
P value summary	ns
One- or two-tailed	Two-tailed
Statistically significant? (alpha<0.05)	No
Data analyzed	IgG & YES IgM	IgG & NO IgM	Total
Guillain-Barré syndrome	16	13	29
Chronic inflammatory demyelinating polyneuropathy	3	4	7
Total	19	17	36
Table Analyzed	Guillain-Barré syndrome vs Multifocal Motor Neuropathy
Fisher's exact test
P value	0.2258
P value summary	ns
One- or two-tailed	Two-tailed
Statistically significant? (alpha<0.05)	No
Data analyzed	IgG & YES IgM	IgG & NO IgM	Total
Guillain-Barré syndrome	16	13	29
Multifocal motor neuropathy	0	3	3
Total	16	16	32
Table Analyzed	Guillain-Barré syndrome vs Lower motor neuron disease
Fisher's exact test
P value	0.447
P value summary	ns
One- or two-tailed	Two-tailed
Statistically significant? (alpha<0.05)	No
Data analyzed	IgG & YES IgM	IgG & NO IgM	Total
Guillain-Barré syndrome	16	13	29
Lower motor neuron disease	3	6	9
Total	19	19	38
Table Analyzed	Guillain-Barré syndrome vs Miller-Fisher syndrome
Fisher's exact test
P value	0.4001
P value summary	ns
One- or two-tailed	Two-tailed
Statistically significant? (alpha<0.05)	No
Data analyzed	IgG & YES IgM	IgG & NO IgM	Total
Guillain-Barré syndrome	16	13	29
Miller-Fisher syndrome	9	13	22
Total	25	26	51
Table Analyzed	Asymmetric motor neuropathy vs Sensory Neuropathy
Fisher's exact test
P value	1
P value summary	ns
One- or two-tailed	Two-tailed
Statistically significant? (alpha<0.05)	No
Data analyzed	IgG & YES IgM	IgG & NO IgM	Total
Asymmetric motor neuropathy	3	8	11
Sensory neuropathy	1	2	3
Total	4	10	14
Table Analyzed	Asymmetric motor neuropathy vs Chronic inflammatory demyelinating polyneuropathy
Fisher's exact test
P value	0.6267
P value summary	ns
One- or two-tailed	Two-tailed
Statistically significant? (alpha<0.05)	No
Data analyzed	IgG & YES IgM	IgG & NO IgM	Total
Asymmetric motor neuropathy	3	8	11
Chronic inflammatory demyelinating polyneuropathy	3	4	7
Total	6	12	18
Table Analyzed	Asymmetric motor neuropathy vs Multifocal Motor Neuropathy
Fisher's exact test
P value	1
P value summary	ns
One- or two-tailed	Two-tailed
Statistically significant? (alpha<0.05)	No
Data analyzed	IgG & YES IgM	IgG & NO IgM	Total
Asymmetric motor neuropathy	3	8	11
Multifocal motor neuropathy	0	3	3
Total	3	11	14
Table Analyzed	Asymmetric motor neuropathy vs Lower motor neuron disease
Fisher's exact test
P value	1
P value summary	ns
One- or two-tailed	Two-tailed
Statistically significant? (alpha<0.05)	No
Data analyzed	IgG & YES IgM	IgG & NO IgM	Total
Asymmetric motor neuropathy	3	8	11
Lower motor neuron disease	3	6	9
Total	6	14	20
Table Analyzed	Asymmetric motor neuropathy vs Miller-Fisher syndrome
Fisher's exact test
P value	0.7026
P value summary	ns
One- or two-tailed	Two-tailed
Statistically significant? (alpha<0.05)	No
Data analyzed	IgG & YES IgM	IgG & NO IgM	Total
Asymmetric motor neuropathy	3	8	11
Miller-Fisher syndrome	9	13	22
Total	12	21	33
Table Analyzed	Sensory neuropathy vs Chronic inflammatory demyelinating polyneuropathy
Fisher's exact test
P value	1
P value summary	ns
One- or two-tailed	Two-tailed
Statistically significant? (alpha<0.05)	No
Data analyzed	IgG & YES IgM	IgG & NO IgM	Total
Sensory neuropathy	1	2	3
Chronic inflammatory demyelinating polyneuropathy	3	4	7
Total	4	6	10
Table Analyzed	Sensory neuropathy vs Multifocal Motor Neuropathy
Fisher's exact test
P value	1
P value summary	ns
One- or two-tailed	Two-tailed
Statistically significant? (alpha<0.05)	No
Data analyzed	IgG & YES IgM	IgG & NO IgM	Total
Sensory neuropathy	1	2	3
Multifocal motor neuropathy	0	3	3
Total	1	5	6
Table Analyzed	Sensory neuropathy vs Lower motor neuron disease
Fisher's exact test
P value	1
P value summary	ns
One- or two-tailed	Two-tailed
Statistically significant? (alpha<0.05)	No
Data analyzed	IgG & YES IgM	IgG & NO IgM	Total
Sensory neuropathy	1	2	3
Lower motor neuron disease	3	6	9
Total	4	8	12
Table Analyzed	Sensory neuropathy vs Miller-Fisher syndrome
Fisher's exact test
P value	1
P value summary	ns
One- or two-tailed	Two-tailed
Statistically significant? (alpha<0.05)	No
Data analyzed	IgG & YES IgM	IgG & NO IgM	Total
Sensory neuropathy	1	2	3
Miller-Fisher syndrome	9	13	22
Total	10	15	25
Table Analyzed	Chronic inflammatory demyelinating polyneuropathy vs Multifocal Motor Neuropathy
Fisher's exact test
P value	0.475
P value summary	ns
One- or two-tailed	Two-tailed
Statistically significant? (alpha<0.05)	No
Data analyzed	IgG & YES IgM	IgG & NO IgM	Total
Chronic inflammatory demyelinating polyneuropathy	3	4	7
Multifocal motor neuropathy	0	3	3
Total	3	7	10
Table Analyzed	Chronic inflammatory demyelinating polyneuropathy vs Lower motor neuron disease
Fisher's exact test
P value	1
P value summary	ns
One- or two-tailed	Two-tailed
Statistically significant? (alpha<0.05)	No
Data analyzed	IgG & YES IgM	IgG & NO IgM	Total
Chronic inflammatory demyelinating polyneuropathy	3	4	7
Lower motor neuron disease	3	6	9
Total	6	10	16
Table Analyzed	Chronic inflammatory demyelinating polyneuropathy vs Miller-Fisher syndrome
Fisher's exact test
P value	1
P value summary	ns
One- or two-tailed	Two-tailed
Statistically significant? (alpha<0.05)	No
Data analyzed	IgG & YES IgM	IgG & NO IgM	Total
Chronic inflammatory demyelinating polyneuropathy	3	4	7
Miller-Fisher syndrome	9	13	22
Total	12	17	29
Table Analyzed	Multifocal Motor Neuropathy vs Lower motor neuron disease
Fisher's exact test
P value	0.5091
P value summary	ns
One- or two-tailed	Two-tailed
Statistically significant? (alpha<0.05)	No
Data analyzed	IgG & YES IgM	IgG & NO IgM	Total
Multifocal motor neuropathy	0	3	3
Lower motor neuron disease	3	6	9
Total	3	9	12
Table Analyzed	Multifocal Motor Neuropathy vs Miller-Fisher syndrome
Fisher's exact test
P value	0.28
P value summary	ns
One- or two-tailed	Two-tailed
Statistically significant? (alpha<0.05)	No
Data analyzed	IgG & YES IgM	IgG & NO IgM	Total
Multifocal motor neuropathy	0	3	3
Miller-Fisher syndrome	9	13	22
Total	9	16	25
Table Analyzed	Amyotrophic lateral sclerosis self glycan A vs self glycan B
Fisher's exact test
P value	0.1176
P value summary	ns
One- or two-tailed	Two-tailed
Statistically significant? (alpha<0.05)	No
Data analyzed	IgG & YES IgM	IgG & NO IgM	Total
Self glycan_A	4	1	5
Self glycan_B	4	9	13
Total	8	10	18
Table Analyzed	Guillain-Barré syndrome self glycan A vs self glycan B
Fisher's exact test
P value	0.4657
P value summary	ns
One- or two-tailed	Two-tailed
Statistically significant? (alpha<0.05)	No
Data analyzed	IgG & YES IgM	IgG & NO IgM	Total
Self glycan_A	11	7	18
Self glycan_B	5	6	11
Total	16	13	29
Table Analyzed	Asymmetric motor neuropathy self glycan A vs self glycan B
Fisher's exact test
P value	0.1189
P value summary	ns
One- or two-tailed	Two-tailed
Statistically significant? (alpha<0.05)	No
Data analyzed	IgG & YES IgM	IgG & NO IgM	Total
Self glycan_A	4	3	7
Self glycan_B	1	7	8
Total	5	10	15
Table Analyzed	Chronic inflammatory demyelinating polyneuropathy self glycan A vs self glycan B
Fisher's exact test
P value	0.0801
P value summary	ns
One- or two-tailed	Two-tailed
Statistically significant? (alpha<0.05)	No
Data analyzed	IgG & YES IgM	IgG & NO IgM	Total
Self glycan_A	4	1	5
Self glycan_B	1	5	6
Total	5	6	11
Table Analyzed	Multifocal Motor Neuropathy self glycan A vs self glycan B
Fisher's exact test
P value	1
P value summary	ns
One- or two-tailed	Two-tailed
Statistically significant? (alpha<0.05)	No
Data analyzed	IgG & YES IgM	IgG & NO IgM	Total
Self glycan_A	1	1	2
Self glycan_B	1	4	5
Total	2	5	7
Table Analyzed	sensory-motor neuropathy self glycan A vs self glycan B
Fisher's exact test
P value	0.4857
P value summary	ns
One- or two-tailed	Two-tailed
Statistically significant? (alpha<0.05)	No
Data analyzed	IgG & YES IgM	IgG & NO IgM	Total
Self glycan_A	2	1	3
Self glycan_B	1	3	4
Total	3	4	7
Table Analyzed	Miller-Fisher syndrome self glycan A vs self glycan B
Fisher's exact test
P value	0.5442
P value summary	ns
One- or two-tailed	Two-tailed
Statistically significant? (alpha<0.05)	No
Data analyzed	IgG & YES IgM	IgG & NO IgM	Total
Self glycan_A	2	1	3
Self glycan_B	7	12	19
Total	9	13	22
Table Analyzed	Lower motor neuron disease self glycan A vs self glycan B
Fisher's exact test
P value	0.2262
P value summary	ns
One- or two-tailed	Two-tailed
Statistically significant? (alpha<0.05)	No
Data analyzed	IgG & YES IgM	IgG & NO IgM	Total
Self glycan_A	2	1	3
Self glycan_B	1	5	6
Total	3	6	9
Table Analyzed	Mononeuropathy self glycan A vs self glycan B
Fisher's exact test
P value	1
P value summary	ns
One- or two-tailed	Two-tailed
Statistically significant? (alpha<0.05)	No
Data analyzed	IgG & YES IgM	IgG & NO IgM	Total
Self glycan_A	1	1	2
Self glycan_B	1	2	3
Total	2	3	5
Table Analyzed	Other neuropathies self glycan A vs self glycan B
Fisher's exact test
P value	1
P value summary	ns
One- or two-tailed	Two-tailed
Statistically significant? (alpha<0.05)	No
Data analyzed	IgG & YES IgM	IgG & NO IgM	Total
Self glycan_A	2	4	6
Self glycan_B	1	3	4
Total	3	7	10
